# Supplementary material for: Prevalence of Carotid Atherosclerosis in Adult Populations in Europe and North America (USA, Canada): A Systematic Review of Population-Based Studies (2015–2025)
Source: Diagnostics (Basel). 2026 Jun 12;16(12):1826. doi: 10.3390/diagnostics16121826 (PMC13298564; doi:10.3390/diagnostics16121826)
Supplement: Supplementary file 1 [file diagnostics-16-01826-s001.zip]

Archive with 2 entries (2 files):
- PRISMA_2020_checklist.pdf
- AXIS_General_Cohorts.xlsx
