# Supplementary material for: Prevalence of Carotid Atherosclerosis in Adult Populations in Europe and North America (USA, Canada): A Systematic Review of Population-Based Studies (2015–2025)
Source: Diagnostics (Basel). 2026 Jun 12;16(12):1826. doi: 10.3390/diagnostics16121826 (PMC13298564; doi:10.3390/diagnostics16121826)
Supplement: Supplementary file 1 [file diagnostics-16-01826-s001.zip › AXIS_General_Cohorts.xlsx]

## Sheet: Arkusz1
File / study	Design and population	Main strengths according to AXIS	Main limitations according to AXIS	AXIS domains fulfilled /20*	Overall risk of bias assessment
002 — Catalan et al.	Cross-sectional case-control study; newly diagnosed T2DM vs controls, n=205	Clearly defined objective, well-defined population, standardized carotid ultrasound, matched control group	Small sample size, cross-sectional design, limited ability to infer causality	16/20	Moderately low
003 — Mostaza et al.	Population-based cross-sectional study, n=1475; glycaemic status vs carotid atherosclerosis	Random population sampling, large sample size, clearly defined glycaemic groups, multivariable analysis	Cross-sectional design, risk of residual confounding	18/20	Low
004 — Jeevarethinam et al.	Pilot study; patients with suspected CAD, n=150	Clearly described imaging methods, sonographer blinded to CTCA results, regression analysis	Small, selected clinical sample; limited representativeness; pilot study design	13/20	Moderately high
006 — Szabóová et al.	Cross-sectional study of non-diabetic individuals, n=187	Clearly defined objective, predefined criteria, assessment of subclinical atherosclerosis and risk factors	Small sample size, selection of individuals at low/intermediate risk, limited generalizability	15/20	Moderate
007 — Mazza et al.	Cross-sectional study of older women, n=108	Clearly defined population and dietary exposure, duplex ultrasound, multivariable analysis	Very small, single-sex sample; dietary assessment prone to information bias; limited external validity	13/20	Moderately high
010 — Bengtsson et al. / VIPVIZA	Baseline cross-sectional analysis, n=3532	Large sample size, standardized protocol, multi-segment ultrasound assessment, well-described statistical methods	Partly self-reported data; plaque assessed as present/absent; selection of VIP/VIPVIZA programme participants	17/20	Moderately low
012 — Ihle-Hansen et al. / ACE 1950	Population-based Norwegian cohort, baseline analysis, n=3683	Very strong imaging methodology: Mannheim consensus, plaque assessment blinded to clinical history and risk profile, intra-/inter-rater reliability assessment	Age restricted to 63–65 years; response rate 64%; possible selection bias	19/20	Low
013 — Bialystok PLUS	Population-based cross-sectional study	Clear reporting of ethics and informed consent, well-defined population, analysis of factors associated with plaque	Limited sample size in some subgroups, especially ABI ≤0.9; limited statistical power in subgroup analyses	16/20	Moderately low
014 — Swahn et al. / SCAPIS sex differences	Population-based cross-sectional SCAPIS, n=25,580	Very large sample size, population-based recruitment, CCTA + ultrasound, extensive multivariable models	Age range 50–65 years limits generalizability; lack of some data on plaque characteristics/stenosis >70%	19/20	Low
016 — Prediabetes Mediterranean cohort	Prospective observational cohort / baseline cross-sectional analysis, n=550	Clearly defined NGT/prediabetes groups, carotid ultrasound, multivariable analysis	Non-urban Mediterranean population, moderate sample size, limited ability to infer causality	16/20	Moderately low
018 — Östgren et al. / SCAPIS dysglycaemia	Population-based SCAPIS, n=30,154; CCTA + carotid ultrasound	Very large sample size, standardized imaging, plaque definition according to Mannheim, models adjusted for age, sex, smoking and centre	Participation rate approximately 50%; no OGTT; possible SES-related selection bias	18/20	Low
019 — Subclinical atherosclerosis in T2DM	Cross-sectional study of patients with T2DM / primary care	Assessment of plaque and cIMT, logistic regression for plaque, analysis of clinical factors	Clinical population, not fully representative; possible selection bias; limited population characterization	15/20	Moderate
021 — HELIUS Study / Vriend et al.	Population-based cross-sectional substudy; multi-ethnic cohort, n=3022	Population-based design, random selection from municipal registry, clearly defined ethnic groups, standardized ultrasound, certified sonographers, intra-/inter-reader reproducibility assessment	Substudy included only three ethnic groups; age range 35–65 years; possible selection/non-response bias	18/20	Low
027 — Herraiz-Adillo et al. / SCAPIS + Swedish Military Conscription Register	Population-based cohort linkage; men, n≈8986, follow-up approximately 38 years	Very large sample size, objective data on adolescent physical fitness, registry linkage, standardized CCTA and ultrasound imaging, multivariable models	Men only; selection related to participation in SCAPIS; carotid plaques were one of several outcomes; possible residual confounding	18/20	Low
037 — Amor et al. / T1D and pre-eclampsia	Cross-sectional matched clinical study; women, n=112	Well-defined clinical groups, matching by age, BMI and smoking status, standardized ultrasound, blinded cIMT/plaque assessment, detailed laboratory characterization	Very small sample size; highly specialized clinical population; limited representativeness; limited generalizability to the general population	14/20	Moderately high
041 — Bos et al. / FH and Lp(a)	Cross-sectional clinical cohort; statin-treated FH, n=191	Clear FH criteria, well-described ultrasound protocol, defined plaque outcome, regression analysis for plaque and cIMT	Single-centre clinical population; only statin-treated patients; moderate sample size; limited representativeness	15/20	Moderate
042 — Guldbrand et al. / SCAPIS lead exposure	Population-based cross-sectional SCAPIS substudy, n=5622	Large population-based sample, exposure objectively assessed as blood lead, standardized ultrasound, plaque definition according to Mannheim, models adjusted for confounders	Participation rate approximately 50%; analysis of two SCAPIS centres rather than the entire cohort; cross-sectional exposure assessment does not allow causal inference	18/20	Low
048 — Mattina et al. / HeFH polyvascular atherosclerosis	Cross-sectional clinical cohort; asymptomatic HeFH, n=154	Genetically confirmed HeFH, assessment of multiple vascular beds, clearly defined inclusion/exclusion criteria, well-described ultrasound and CAC assessment	Small, selected clinical population; lack of population-based representativeness; limited power for sex-stratified analyses	15/20	Moderate
051 — Kilbo Edlund et al. / SCAPIS Gothenburg air pollution	Population-based cross-sectional cohort, n=5070	Large sample size, precise environmental exposure modelling, long exposure window 1990–2015, standardized CT and ultrasound, adjustment for multiple confounders including noise	Single city/subcohort of SCAPIS; participation rate approximately 52%; risk of residual spatial and socioeconomic confounding	18/20	Low
057 — Szpakowicz et al. / Bialystok PLUS FCGR2A	Population-based case-control/cross-sectional analysis, n=693	Population from Bialystok PLUS, random participant selection, broad biomarker assessment, well-described ultrasound in multiple carotid segments, multivariable analysis	Limited sample size relative to the number of biomarkers; possible multiple testing; cross-sectional design; limited generalizability beyond an urban population	16/20	Moderately low
059 — Drivelegka et al. / SCAPIS Pilot urate	Population-based cross-sectional SCAPIS Pilot, n=1040	Population-based sample, objective markers of subclinical atherosclerosis: CAC, cIMT and plaque score, sex-stratified analyses, multivariable regression	Pilot cohort, participation rate approximately 50%; restricted age range 50–64 years; some clinical data self-reported	17/20	Moderately low
069 — Montero Salazar et al. / AWHS polyphenols	Cross-sectional analysis within a prospective occupational cohort, n=2318 men	Large sample size, standardized imaging of carotid/femoral plaque and CAC, validated FFQ, detailed dietary assessment, multivariable models	Men only, employees of a single company; dietary recall/FFQ prone to measurement bias; limited generalizability	16/20	Moderately low
073 — Herraiz-Adillo et al. / Life’s Essential 8, SCAPIS	Population-based cross-sectional SCAPIS, n=28,870	Very large population-based sample, random recruitment, standardized ultrasound, clearly defined plaque categories, comparison of LE8 vs LS7, ROC analysis	Participation rate approximately 50%; age range 50–64 years; cross-sectional design; some lifestyle data may be self-reported	19/20	Low
075 — Ekblom-Bak et al. / accelerometer PA, SCAPIS	Population-based cross-sectional SCAPIS, n=22,670	Very large sample size, objective accelerometer-based physical activity assessment, advanced imaging of coronary and carotid atherosclerosis, clearly described limitations	Cross-sectional design, no causal inference, possible reverse causality, selection bias related to valid accelerometer data	18/20	Low
088 — Lamprecht et al. / Hamburg City Health Study	Population-based cross-sectional cohort, n=5781	Large population-based sample, comprehensive periodontal assessment and carotid ultrasound, multivariable analysis, STROBE-compliant reporting	Cross-sectional design, potential residual confounding, single large-city population, possible selection bias	18/20	Low
101 — Bello et al. / EGPA	Cross-sectional case-control study; EGPA n=40, controls n=80	Control group matched 2:1 by age, sex and classical CVRF, standardized CCA-IMT and plaque assessment, clearly defined criteria	Very small sample size, rare disease, clinical recruitment, limited generalizability, possible referral bias	14/20	Moderately high
102 — Cai et al. / 3D multicontrast MRI elderly	Cross-sectional community pilot study; elderly ≥60 years, n=140	Advanced 3D multicontrast MR vessel wall imaging, assessment of plaque morphology and composition, bilateral imaging, clear imaging criteria	Small sample size, community pilot study, Chinese population ≥60 years, limited representativeness, no conventional ultrasound screening	15/20	Moderate
106 — Burgos-Blasco et al. / alopecia areata	Case-control study; severe alopecia areata n=31 vs controls n=31	1:1 matching by age, sex and BMI, clearly defined population, carotid and femoral ultrasound assessment, exclusion of CVD and other inflammatory diseases	Very small sample size, severe AA only, clinical recruitment, limited statistical power, risk of selection bias	13/20	Moderately high
108 — Lucatelli et al. / international twin study	Cross-sectional twin study, n=566 twins	Unique twin-study design, standardized protocol across centres, carotid and femoral plaque assessment, analysis of genetic and environmental contributions	Specific twin population, several centres and potential heterogeneity of equipment, plaque outcome not necessarily representative of the general population	16/20	Moderately low
116 — Vishnu et al. / ERA JUMP	International population-based cross-sectional study; men aged 40–49 years, n=924	Standardized protocol in the USA, Japan and Korea, central ultrasound quality control, blinded readers, between-population comparison	Men aged 40–49 years only; limited sample size per country; no women; possible residual cultural/dietary confounding	17/20	Moderately low
122 — URRAH sub-analysis	Large observational cohort/sub-analysis with carotid ultrasound, n=6209	Large sample size, long follow-up >20 years, analysis of SUA/TG and plaque, models adjusted for classical risk factors	Sub-analysis; potential heterogeneity of centres and protocols, metabolic exposures change over time, possible residual confounding	17/20	Moderately low
126 — Zalewska et al. / Bialystok PLUS	Population-based cross-sectional study; residents of Białystok aged 20–79 years, n=658	Population-based study design, random recruitment of residents, clearly described inclusion scheme, clinical and questionnaire-based assessment, evaluation of asymptomatic carotid atherosclerosis	Moderate sample size, restriction to one city, possible non-response bias, some behavioural data self-reported	16/20	Moderately low
128 — Cai et al. / SHIP + KORA hepatic fat	Cross-sectional investigations embedded in two population-based cohorts; SHIP n=1341, KORA n=386	Two independent population-based cohorts, objective assessment of hepatic fat using MRI-PDFF, plaque/cIMT assessment by ultrasound or MRI, multivariable regression models and sensitivity analyses	Substantial selection into MRI subcohorts, smaller KORA sample size, cross-sectional design, possible selection bias and residual confounding	18/20	Low
133 — Sammut et al. / ESCAPE RA + MESA controls	Prospective RA cohort with cross-sectional baseline comparison; RA n=196 vs controls n=271	Well-defined RA population, matched control group from MESA, assessment of CAC, IMT, plaque and ABI, blinded imaging assessment, multivariable analyses	Clinical RA population, limited representativeness for the general population, uACR as the primary analytic focus, heterogeneous source of controls	16/20	Moderately low
134 — Ristić et al. / RA low CV risk	Cross-sectional single-centre case-control study; women with RA n=42, controls n=32	Clear inclusion and exclusion criteria, matched controls, exclusion of major classical CVRF, standardized IMT measurement in multiple segments, sonographer blinded to clinical data	Very small sample size, women only, single-centre clinical population, limited statistical power, definition of subclinical atherosclerosis dependent on controls	13/20	Moderately high
138 — Crespo-Cuevas et al. / Barcelona-AsIA	Population-based longitudinal study; individuals >50 years with moderate/high vascular risk, n=933	Random population-based sample, long follow-up of approximately 7 years, standardized cervical/transcranial duplex examination, MRA confirmation of stenosis, well-defined cognitive impairment endpoint	High-risk population, not a general adult population; CAP not the primary endpoint; some follow-up based on medical records	17/20	Moderately low
154 — Watase et al. / vessel wall MRI stroke	Cross-sectional observational study; patients after anterior circulation ischaemic stroke, USA vs China	Advanced vessel wall MRI, standardized protocol across centres, central imaging assessment, readers blinded to clinical data and country, reproducibility assessment	Small Caucasian group n=26, selection of patients after stroke, lack of population-based representativeness, between-centre differences, limited confounding control	14/20	Moderately high
157 — Kunz et al. / epistaxis and atherosclerosis	Case-control cohort study; epistaxis n=41 vs controls n=41	Matched control group, clearly defined inclusion/exclusion criteria, standardized CIMT and ABI measurement, regression analysis adjusted for confounders	Small sample size, population from an otorhinolaryngology department, possible referral/selection bias, case-control design limits causal inference	14/20	Moderately high
177 — Alanis et al. / PPS3 vascular ageing	Community-based cohort; Paris Prospective Study III, baseline n=9096, follow-up normotensive n=5310	Very large sample size, population-based cohort, follow-up up to 10 years, comprehensive echotracking assessment, advanced clustering analysis, multivariable models	Participants from a preventive health facility may not be fully representative; incident hypertension based on self-reported medication use; CAP as a cluster component rather than an isolated endpoint	19/20	Low
180 — Imahori et al. / KYH + Tromsø 7	Cross-sectional analysis of two population-based studies; Russia n=3262, Norway n=1800	Two large population-based cohorts, similar study period and harmonized ultrasound protocols, plaque definition according to Mannheim consensus, analysis of international differences and multivariable regressions	Different response rates, differences in waist circumference measurement requiring conversion, cross-sectional design, possible country-level residual confounding	18/20	Low
206 — Dahl et al. / VISP	Cross-sectional substudy of population-based screening programme; 67-year-old Danes, n=4517	Large population-based sample, very high screening attendance, standardized bilateral BP measurement, simultaneous assessment of peripheral atherosclerosis and carotid plaque, regression analysis	Single age group — 67 years, non-predefined analysis, partly self-reported data, plaque as an element of a screening programme rather than the main study outcome	18/20	Low
237 — Aribas et al. / Rotterdam Study sex steroids	Cross-sectional population-based Rotterdam Study; women n=2950, men n=2495	Large population-based cohort, broad assessment of micro- and macrovascular markers, sex hormone measurements, standardized carotid ultrasound, CAC and ABI, sex-specific analyses	Cross-sectional design, complexity of multiple exposures and endpoints, risk of multiple testing, imaging data available in subgroups	18/20	Low
243 — Fiore et al. / PAD and arterial wall characteristics	Cross-sectional comparative study; healthy controls n=50, CVRF n=50, PAD n=50	Clearly defined three groups, objective ABI measurement, advanced radiofrequency-based ultrasound, CCA and CFA assessment, adjustment for age, sex, SBP and diabetes	Small sample size, clinical population, limited representativeness, lower feasibility of CFA measurements in PAD patients, lack of full generalizability to population-based CAP studies	14/20	Moderately high
